# Supplementary material for: Highly Evolvable: Investigating Interspecific and Intraspecific Venom Variation in Taipans (Oxyuranus spp.) and Brown Snakes (Pseudonaja spp.)
Source: Toxins (Basel). 2023 Jan 13;15(1):74. doi: 10.3390/toxins15010074 (PMC9864820; doi:10.3390/toxins15010074)
Supplement: Supplementary file 1 [file toxins-15-00074-s001.zip]

Archive with 1 entries (1 files):
- toxins-2119825-supplementary.pdf
